# Supplementary material for: MicroRNA Contents in Matrix Vesicles Produced by Growth Plate Chondrocytes are Cell Maturation Dependent
Source: Sci Rep. 2018 Feb 26;8:3609. doi: 10.1038/s41598-018-21517-4 (PMC5826934; doi:10.1038/s41598-018-21517-4)
Supplement: Supplementary file 2 — Supplementary data_PCR-array [file 41598_2018_21517_MOESM2_ESM.xlsx]

## Sheet: raw_data_ref_2825
design_target_name	layout_id	28504	28505	28506	28507	28508	28509	28510	28511	28512	28513	28514	28515	28516		Note: cycle number of each PCR reaction is shown in the table.
		12	9	1	5	11	2	4	3	8	10	7	6	Blank
		RC-MV	RC-Cell	GC-Cell	GC-MV	RC-MV	GC-Cell	GC-MV	GC-Cell	RC-Cell	RC-MV	RC-Cell	GC-MV
mmu-let-7g-5p	105	27.7528	26.4742	26.7284	28.559	28.9295	26.711	28.566	26.5337	26.4823	27.2306	26.4761	27.8156	ND
mmu-miR-106a-5p	105	36.1875	35.212	35.174	35.6223	38.8305	36.7367	38.6439	35.6202	34.7684	35.3483	35.5827	35.5368	ND
mmu-miR-10b-5p	105	31.2534	32.656	32.0997	30.9898	32.4625	32.1985	30.9869	32.6183	31.8567	30.5456	32.0449	30.7642	ND
mmu-miR-136-5p	105	28.243	27.7169	28.2859	31.727	32.4195	28.4043	30.8643	28.3996	27.0658	28.2117	27.5948	30.1802	ND
mmu-miR-143-3p	105	25.9506	25.3192	24.7248	25.9106	27.6886	24.7909	26.2552	24.791	25.2445	25.3638	25.6645	24.8182	ND
mmu-miR-146b-5p	105	34.4984	33.3799	33.1558	35.9257	36.9401	34.3544	35.7192	33.4987	33.4755	33.8445	34.7108	34.3587	ND
mmu-miR-148a-3p	105	27.3295	27.3606	27.5782	28.4961	29.2011	27.8715	28.6618	27.2842	27.2434	27.2927	27.6829	27.6034	ND
mmu-miR-149-5p	105	29.8997	29.5281	29.7394	31.3854	30.5201	29.5347	31.0332	29.3152	29.1976	29.7466	29.3463	30.497	ND
mmu-miR-155-5p	105	34.5804	32.6265	33.8436	35.6745	35.2533	33.5778	35.2154	33.6347	33.1279	34.0767	32.9262	35.3452	ND
mmu-miR-15a-5p	105	28.2237	27.5248	27.1536	28.9815	31.0516	27.0982	29.0533	26.9051	27.159	27.9956	27.0805	28.3382	ND
mmu-miR-18a-3p	105	35.2433	36.8036	34.146	34.7087	35.7918	34.8892	35.7032	35.8233	36.8329	33.9081	36.4974	34.9136	ND
mmu-miR-193b-3p	105	31.034	30.0191	30.1173	31.7308	31.7678	30.333	31.9921	29.9918	30.2258	30.5091	30.0953	31.0741	ND
mmu-miR-1a-3p	105	ND	ND	38.1933	ND	ND	37.7908	35.9669	ND	ND	35.9526	ND	35.6094	ND
mmu-miR-200b-3p	105	ND	ND	ND	ND	38.171	ND	ND	ND	ND	38.7682	ND	ND	ND
mmu-miR-200c-3p	105	36.9574	34.876	36.4186	36.081	ND	ND	37.958	36.288	36.6737	34.9718	35.3423	36.5128	ND
mmu-miR-201-5p	105	ND	ND	ND	ND	ND	ND	36.4215	ND	ND	39.3876	ND	36.43	ND
mmu-miR-202-3p	105	ND	ND	ND	ND	ND	ND	ND	37.3307	ND	ND	ND	ND	ND
mmu-miR-205-5p	105	ND	37.3955	ND	ND	34.799	ND	ND	34.0742	ND	ND	ND	ND	ND
mmu-miR-207	105	ND	34.9487	ND	ND	ND	ND	ND	ND	ND	ND	ND	ND	ND
mmu-miR-208a-3p	105	ND	ND	ND	ND	37.8016	ND	ND	ND	ND	ND	ND	ND	ND
mmu-miR-208b-3p	105	ND	ND	ND	ND	ND	ND	37.879	ND	ND	37.455	ND	37.8122	ND
mmu-miR-20a-3p	105	38.0194	37.2858	ND	ND	ND	ND	ND	38.1758	ND	ND	35.7504	ND	ND
mmu-miR-214-3p	105	26.9741	25.8736	26.6918	28.3444	27.576	26.8338	28.2603	26.524	25.9	26.5433	25.8636	27.754	ND
mmu-miR-223-3p	105	28.9593	ND	ND	27.8867	29.5778	ND	28.1043	ND	ND	28.1572	ND	27.9242	ND
mmu-miR-224-5p	105	38.1867	36.4353	38.5712	37.4419	ND	ND	37.8563	36.69	36.9795	38.4464	38.8272	37.7186	ND
mmu-miR-291a-3p	105	ND	ND	ND	ND	ND	ND	ND	ND	ND	ND	ND	38.9585	ND
mmu-miR-291b-5p	105	36.0137	ND	38.2974	ND	ND	36.4909	ND	ND	38.0867	ND	ND	ND	ND
mmu-miR-297a-3p	105	ND	39.2652	ND	ND	ND	ND	ND	38.2463	ND	38.3221	ND	ND	ND
mmu-miR-297a-5p	105	ND	ND	37.4539	ND	ND	ND	ND	ND	ND	ND	ND	ND	37.2373
mmu-miR-297c-5p	105	ND	ND	36.1125	ND	ND	ND	ND	36.053	38.1122	35.7664	39.31	ND	ND
mmu-miR-299a-3p	105	32.9891	32.6744	34.5549	34.4863	ND	33.8059	35.152	33.6237	32.3	32.3271	32.9414	32.9234	ND
mmu-miR-302d-3p	105	ND	ND	ND	ND	39.5448	ND	ND	ND	ND	ND	ND	ND	ND
mmu-miR-3107-5p	105	30.8579	ND	ND	30.3261	31.6184	ND	30.628	ND	ND	30.0794	ND	30.0138	ND
mmu-miR-324-3p	105	ND	ND	ND	31.7753	ND	ND	ND	ND	ND	ND	ND	ND	ND
mmu-miR-337-3p	105	33.5844	31.7882	33.5275	34.7948	34.5421	33.1262	35.9531	33.5994	32.7269	32.8431	32.7069	34.4557	39.4227
mmu-miR-337-5p	105	32.2135	31.2567	32.5439	32.227	32.4623	32.2444	33.5984	32.2863	31.6701	31.3719	31.8033	32.1727	ND
mmu-miR-338-3p	105	35.7511	ND	ND	36.452	ND	ND	36.6806	ND	ND	36.474	ND	36.5745	ND
mmu-miR-339-3p	105	36.0381	34.9881	35.8241	37.895	ND	36.2445	ND	35.5839	35.1451	35.5113	34.8345	36.4755	ND
mmu-miR-343	105	37.4606	ND	ND	ND	ND	ND	ND	ND	ND	37.1984	ND	ND	ND
mmu-miR-344-3p	105	38.2369	36.8231	ND	35.7689	ND	37.0377	39.1556	ND	35.5374	34.6922	36.2177	36.3045	ND
mmu-miR-345-3p	105	35.5405	35.7185	36.8875	ND	37.2208	36.7044	36.1311	36.1469	36.0038	36.9911	37.3622	ND	35.9604
mmu-miR-345-5p	105	30.1847	29.2544	29.4844	30.6743	30.5983	29.3919	30.8434	29.5502	29.1017	29.3456	29.4617	30.0077	ND
mmu-miR-350-3p	105	30.8956	29.865	30.343	31.6501	32.733	30.1771	32.5398	30.4395	30.1953	30.6052	30.0188	31.4567	ND
mmu-miR-351-5p	105	28.8327	27.5463	29.6014	31.1391	29.0121	29.9143	31.9169	29.4822	27.5975	28.3374	27.6958	30.8828	36.9396
mmu-miR-363-3p	105	37.7054	ND	ND	37.2799	ND	ND	39.0091	ND	ND	39.5157	ND	37.6424	ND
mmu-miR-377-3p	105	31.792	30.9508	31.9944	33.3789	33.8161	32.6968	33.9516	32.52	30.8443	31.1304	31.5997	32.7553	ND
mmu-miR-380-3p	105	31.0143	30.1626	31.0603	32.7911	32.6783	30.9771	32.615	30.5178	30.2755	30.3491	30.0303	31.6707	ND
mmu-miR-381-3p	105	32.0237	31.8518	32.8725	33.6437	33.5239	32.5935	33.8407	32.3236	31.4725	31.6214	31.9275	33.0825	ND
mmu-miR-409-3p	105	29.4842	28.6246	29.4838	30.6724	29.557	29.7375	30.72	29.3551	28.5365	28.5535	28.6929	30.1258	ND
mmu-miR-412-3p	105	35.6904	33.8204	35.9022	ND	35.5997	34.8868	ND	37.1432	35.8832	36.2007	34.6367	ND	ND
mmu-miR-421-3p	105	33.2583	32.0322	32.607	34.3556	34.7494	32.5573	33.7416	32.946	32.7366	32.571	33.1291	33.3429	ND
mmu-miR-423-5p	105	30.4611	31.0568	30.7324	30.6191	31.0889	31.0468	30.8806	30.6663	31.1986	30.7862	31.0937	30.4784	ND
mmu-miR-425-3p	105	ND	ND	ND	ND	ND	ND	39.0664	ND	ND	35.7478	ND	36.5132	ND
mmu-miR-434-5p	105	29.5841	29.2478	30.2168	31.2269	31.011	30.0447	32.4814	30.0453	29.0711	28.9542	29.1458	30.8687	ND
mmu-miR-450a-5p	105	31.3686	30.4994	33.0135	35.3001	32.865	33.5352	34.3289	32.3256	30.4464	31.0917	31.3723	33.9981	ND
mmu-miR-452-5p	105	ND	ND	36.8895	36.8109	ND	36.9974	37.3048	36.8554	37.928	39.029	36.0771	ND	ND
mmu-miR-466a-3p	105	ND	ND	39.109	ND	ND	36.6625	ND	38.0306	ND	ND	ND	ND	ND
mmu-miR-466c-5p	105	ND	38.3466	ND	ND	38.6231	37.8722	39.2393	ND	ND	ND	38.6467	ND	ND
mmu-miR-466d-5p	105	35.3756	ND	ND	ND	36.8052	ND	ND	ND	38.9219	35.6513	ND	ND	ND
mmu-miR-467d-5p	105	ND	ND	ND	ND	39.4616	ND	ND	ND	ND	ND	ND	ND	ND
mmu-miR-493-3p	105	35.9454	35.9699	37.7959	ND	ND	37.0493	ND	38.2564	37.2899	38.7237	37.6233	37.8292	ND
mmu-miR-494-3p	105	34.5853	33.0713	35.2289	ND	35.3849	35.6118	36.8994	35.216	32.8259	33.6527	33.835	36.0968	ND
mmu-miR-501-3p	105	37.0011	34.868	35.9826	35.5957	35.0007	35.1179	35.9453	34.0332	36.1398	35.9385	35.5018	36.3186	ND
mmu-miR-532-5p	105	33.329	32.5397	33.1034	35.0664	36.8318	33.761	33.8324	33.4431	32.6048	33.0961	32.8916	32.9238	ND
mmu-miR-540-3p	105	33.8495	31.8204	33.076	36.0124	33.1431	33.1089	36.8545	32.9875	31.8763	32.7601	32.0636	34.0451	ND
mmu-miR-544-3p	105	ND	35.5311	37.0261	ND	37.0578	37.9964	ND	35.7065	34.4231	ND	36.6767	ND	ND
mmu-miR-574-3p	105	28.8757	28.1038	28.9787	29.958	29.3448	28.8369	30.0262	28.6261	28.1589	28.0534	28.0288	29.5118	ND
mmu-miR-615-3p	105	32.5147	31.5309	31.9701	33.2249	33.3312	31.5407	33.1866	31.1225	31.4352	31.8447	31.6721	32.2315	ND
mmu-miR-667-3p	105	32.5192	31.8598	32.6541	33.2627	32.3404	32.728	33.7517	32.5193	31.6264	31.7275	32.0622	33.0887	ND
mmu-miR-669a-5p	105	ND	ND	ND	ND	36.881	ND	ND	ND	ND	ND	ND	ND	ND
mmu-miR-676-3p	105	36.1814	36.7837	36.2283	38.3173	ND	36.7172	38.017	37.7216	ND	36.1302	35.9218	38.2502	39.5976
mmu-miR-682	105	ND	ND	ND	ND	ND	34.166	ND	ND	ND	ND	ND	ND	ND
mmu-miR-742-3p	105	ND	ND	37.8942	ND	ND	ND	ND	ND	ND	ND	ND	ND	ND
mmu-miR-744-5p	105	34.1833	32.5397	32.6837	35.2004	35.0878	32.79	35.7721	32.9252	33.0772	33.5036	32.617	34.5763	ND
mmu-miR-758-3p	105	ND	ND	ND	35.5034	ND	ND	ND	ND	33.682	ND	34.0608	ND	35.9601
rno-let-7a-1-3p	105	30.5895	30.1322	30.666	31.7569	31.4942	30.7573	32.5263	30.4465	29.9798	29.7985	30.0088	31.33	ND
rno-let-7a-5p	105	25.21	23.6588	24.13	26.2151	26.0353	24.0509	26.2424	23.985	23.833	24.6771	24.0236	25.5231	ND
rno-let-7b-5p	105	26.3624	24.4769	25.6849	27.4924	26.8683	25.5301	27.9742	25.4634	24.6454	25.6408	25.1541	26.6509	ND
rno-let-7c-5p	105	25.4871	24.0492	24.5379	26.4694	25.9994	24.6202	26.5822	24.2469	24.0384	24.8014	24.1043	25.864	ND
rno-let-7d-5p	105	27.2987	25.9837	25.9932	27.9536	27.9861	26.2294	28.1423	25.8412	26.1308	26.599	25.9413	27.3254	ND
rno-let-7e-5p	105	27.5787	26.3646	26.766	29.1137	28.5846	26.8909	29.3286	26.7456	26.5315	26.9317	26.6362	28.0962	ND
rno-let-7f-5p	105	30.7888	29.2573	30.083	32.4479	31.9064	28.9998	31.6717	28.1322	28.5507	29.6869	29.048	30.478	ND
rno-let-7i-5p	105	28.475	26.721	26.8299	29.4675	30.4997	26.8049	29.2431	26.6439	26.3444	27.957	26.7393	28.2632	ND
rno-miR-100-5p	105	27.5704	27.3676	27.7073	28.6144	28.1801	27.8622	28.9699	27.6837	27.4756	27.0612	27.4476	27.9911	ND
rno-miR-101a-3p	105	28.9336	28.0706	28.0265	30.2829	31.7882	28.1658	30.3053	28.1032	27.9154	28.842	27.9227	29.0716	ND
rno-miR-101b-3p	105	31.4778	30.5379	30.0851	32.6185	34.5023	30.2221	32.2565	29.8563	30.5544	31.2483	30.622	31.5202	ND
rno-miR-103-3p	105	27.2723	26.3499	26.3243	28.0924	28.5519	26.4473	28.3015	26.1809	26.4635	26.845	26.4447	27.6449	ND
rno-miR-106b-5p	105	29.6249	29.1171	28.6798	30.5619	32.1072	29.2121	30.0257	28.7532	28.9884	29.0158	29.0139	29.9402	ND
rno-miR-107-3p	105	29.8991	28.087	28.1447	30.5423	31.1068	28.5069	30.4792	28.2184	28.1584	28.879	28.51	29.3486	ND
rno-miR-10a-5p	105	34.7984	36.0396	32.4777	32.9498	36.6034	32.9344	33.6149	32.6213	36.6362	33.9015	34.6038	32.5408	ND
rno-miR-122-5p	105	31.5923	ND	ND	30.8558	32.9786	ND	31.1171	ND	ND	31.2941	37.3886	30.8157	ND
rno-miR-125a-3p	105	32.8542	33.1213	34.2366	35.0705	33.3614	35.0789	34.6055	32.7436	33.283	32.5051	33.3139	34.2805	ND
rno-miR-125a-5p	105	26.0738	25.0888	25.4694	27.2627	26.7524	25.6157	27.2456	25.2271	25.0095	25.6197	25.0625	26.5444	ND
rno-miR-125b-5p	105	22.889	22.1668	22.0335	23.9226	23.5752	22.337	23.9915	22.0932	22.041	22.3366	21.9642	23.1101	ND
rno-miR-126a-3p	105	28.627	30.5468	30.663	27.7972	29.9102	30.8923	28.0383	30.1324	30.1146	28.012	30.7607	27.7561	ND
rno-miR-127-3p	105	27.7064	27.1664	27.732	29.6735	28.149	27.8292	29.2478	27.6692	26.6428	27.2474	27.046	28.6542	ND
rno-miR-128-3p	105	32.1286	31.7164	31.4189	32.1294	32.5187	31.6014	31.9401	31.1439	30.9899	31.2655	31.2307	31.311	ND
rno-miR-129-2-3p	105	35.2369	35.9018	36.3522	36.6159	36.1112	35.5503	35.8905	36.2019	34.7082	33.0132	36.9842	34.6099	ND
rno-miR-129-5p	105	35.6992	34.6484	34.0553	34.5667	35.2886	36.5324	36.509	34.6886	36.0553	35.3055	34.84	33.6202	ND
rno-miR-130a-3p	105	29.5556	28.6291	27.9709	29.8248	31.5378	28.46	30.0838	27.86	28.4966	29.1182	28.2956	28.7839	ND
rno-miR-130b-3p	105	36.9461	35.2179	37.1676	34.9809	ND	35.3509	35.7336	35.0855	36.4658	36.0162	35.7896	35.2246	ND
rno-miR-132-3p	105	30.1171	30.2978	29.3027	29.5197	30.9203	29.1966	29.8005	29.0341	29.9135	29.8063	30.3501	28.8402	ND
rno-miR-133a-3p	105	34.4936	ND	ND	34.2502	35.291	37.3907	34.4999	ND	ND	33.5792	37.4536	32.761	ND
rno-miR-133b-3p	105	34.407	ND	36.446	33.9072	35.7114	39.4486	34.422	ND	ND	34.2849	38.3347	33.362	ND
rno-miR-134-5p	105	30.5658	29.8562	30.5689	31.5651	31.3577	31.0283	32.0605	30.4993	29.7065	29.9601	29.6855	31.2338	37.2909
rno-miR-135a-5p	105	36.1814	37.1382	ND	37.8768	ND	ND	ND	37.6696	35.5498	36.2603	36.6813	37.9037	ND
rno-miR-136-5p	105	27.0559	26.489	27.018	30.0325	30.7444	27.0634	29.4555	27.0853	26.0597	27.3023	26.0181	28.7585	ND
rno-miR-138-5p	105	ND	35.5633	ND	ND	ND	36.1563	ND	ND	ND	ND	ND	39.0188	ND
rno-miR-139-3p	105	ND	ND	ND	36.7726	ND	37.3873	ND	ND	ND	ND	ND	ND	ND
rno-miR-139-5p	105	33.5234	ND	33.0736	31.6929	33.563	33.4125	31.9904	33.503	ND	32.1079	ND	31.3678	ND
rno-miR-140-5p	105	30.148	29.1304	28.65	31.2829	32.0457	28.8916	30.4433	28.4917	29.2764	29.8596	29.0099	29.5138	ND
rno-miR-141-3p	105	ND	ND	36.1642	ND	ND	37.3495	ND	35.6779	36.4873	ND	37.2742	ND	ND
rno-miR-142-3p	105	29.6517	35.077	35.5689	29.8309	33.269	34.8674	29.5808	35.6919	35.8392	29.6098	ND	29.1217	ND
rno-miR-142-5p	105	32.6205	39.5902	38.1259	31.948	34.8234	ND	32.6384	ND	37.9628	32.5938	ND	32.1008	ND
rno-miR-143-3p	105	24.7588	24.57	23.675	24.9123	26.6855	23.9581	24.9838	23.7858	24.558	24.5586	24.7042	23.8437	ND
rno-miR-144-3p	105	32.4893	36.9651	36.7956	32.5374	37.2596	ND	32.2854	ND	ND	32.1714	ND	31.8369	ND
rno-miR-145-5p	105	26.0579	25.565	24.7436	25.989	26.4944	24.7617	25.951	24.7301	25.279	25.1455	25.22	25.0243	ND
rno-miR-146a-5p	105	29.4849	29.0612	28.8648	30.6653	30.6639	29.0595	30.615	28.8138	28.9264	29.0799	28.7706	29.7157	ND
rno-miR-146b-5p	105	31.5566	30.4904	30.7422	32.4857	33.0456	30.8092	33.1206	30.6125	30.3103	31.054	30.2532	31.5388	ND
rno-miR-147	105	35.1957	34.1212	ND	ND	ND	36.0068	ND	35.0895	33.9415	35.7847	34.7775	ND	ND
rno-miR-148b-3p	105	30.4728	30.2134	30.2548	31.0723	31.9434	30.0782	30.9853	29.7145	29.5819	29.9196	30.056	30.0218	ND
rno-miR-148b-5p	105	34.9767	35.595	34.7836	37.062	37.4058	34.9626	35.6111	34.8744	34.5126	34.6999	34.5342	36.213	ND
rno-miR-150-5p	105	31.5503	33.9007	33.8223	30.5211	31.8023	35.0543	30.8248	33.8072	33.3409	30.8418	33.6384	30.5751	ND
rno-miR-151-3p	105	31.986	31.3816	31.348	32.5158	31.788	31.7043	32.5073	30.963	30.9776	30.8062	30.9357	31.7662	ND
rno-miR-151-5p	105	29.0642	28.7775	28.8064	29.7723	30.0552	29.0335	29.9389	28.7141	28.6719	28.6142	28.9243	29.0894	ND
rno-miR-152-3p	105	25.6372	25.4568	25.6482	26.4822	27.2537	25.6678	26.3384	25.5566	25.2504	25.1826	25.2954	25.5588	ND
rno-miR-154-5p	105	28.4726	27.8158	28.6211	29.9502	29.1364	28.7686	29.9467	28.5844	27.8141	27.9028	27.8859	29.3241	ND
rno-miR-15b-5p	105	30.2272	28.444	30.0023	31.1758	31.7632	29.8889	31.583	29.1257	28.6167	29.5255	29.4894	30.5153	ND
rno-miR-16-5p	105	24.7018	23.7896	23.6568	25.2448	26.0185	23.8587	25.3453	23.6384	23.7114	24.0636	23.579	24.6036	ND
rno-miR-17-1-3p	105	32.3803	31.9544	32.2154	34.6982	35.0443	32.8855	34.054	31.5994	31.0482	32.2877	31.1943	34.2444	ND
rno-miR-17-5p	105	39.0381	36.4786	35.5063	37.728	37.1202	35.0817	36.2947	35.7532	35.9345	34.7667	36.466	36.4372	ND
rno-miR-181a-5p	105	28.2348	27.2038	28.2538	29.7037	29.5409	28.3668	29.9784	27.9804	27.2422	27.8273	27.7095	28.9108	ND
rno-miR-181b-5p	105	31.2604	29.7687	30.836	33.6194	31.9191	31.2696	33.0885	30.4588	29.3909	30.5294	30.1286	31.799	ND
rno-miR-181c-5p	105	35.7124	36.1932	35.7314	37.0825	ND	36.2416	37.3654	36.1303	36.6628	36.9955	36.8313	35.2876	ND
rno-miR-181d-5p	105	ND	35.3402	34.2562	35.9832	ND	34.9056	ND	36.7766	35.9414	37.2179	35.0447	ND	ND
rno-miR-182	105	36.1792	ND	35.6976	ND	ND	35.9194	ND	35.6824	36.2541	ND	ND	ND	ND
rno-miR-183-5p	105	ND	ND	ND	ND	ND	ND	ND	36.7654	ND	38.5671	ND	ND	ND
rno-miR-184	105	ND	ND	ND	ND	ND	38.0768	ND	ND	ND	ND	38.4413	ND	ND
rno-miR-185-5p	105	31.7689	30.5696	30.9401	32.274	33.658	30.9263	33.0321	30.6768	30.6585	30.7998	30.5931	31.8895	ND
rno-miR-186-5p	105	30.3652	30.8812	30.9841	31.8661	32.0883	30.9092	ND	30.2628	30.7726	30.4214	31.132	31.2132	ND
rno-miR-187-3p	105	ND	37.0763	35.1102	38.5576	35.5062	37.9388	ND	35.2306	37.7519	35.6228	34.7116	35.8541	ND
rno-miR-188-5p	105	34.3492	34.6866	35.6057	36.0454	37.9829	34.475	36.1132	34.1101	33.5522	34.8882	34.3083	34.7501	ND
rno-miR-18a-5p	105	32.0735	32.5207	31.814	32.9169	35.3302	32.2344	32.6657	32.0709	31.633	31.9066	31.9789	31.6266	ND
rno-miR-190a-5p	105	37.1004	33.3506	34.8625	38.8768	ND	35.2805	ND	34.0881	32.9894	35.083	34.0376	37.4312	ND
rno-miR-190b-5p	105	ND	36.6893	37.3462	ND	ND	36.7822	37.6246	ND	ND	ND	ND	ND	ND
rno-miR-191a-5p	105	28.6183	27.6663	27.673	28.9375	29.0608	27.8034	29.111	27.7153	27.804	27.7439	27.7631	28.505	ND
rno-miR-192-5p	105	32.1961	33.1681	32.2581	33.3074	36.7477	32.616	33.0542	31.8447	32.1078	32.6255	32.7844	32.3184	ND
rno-miR-193-3p	105	33.1796	31.9304	31.7469	34.5707	36.0046	32.9513	35.9447	31.8135	32.2634	33.7855	32.0159	33.6495	ND
rno-miR-194-5p	105	33.6009	32.7331	32.7145	33.2188	34.5642	32.5516	33.817	32.1903	32.2456	33.2342	32.5341	33.535	ND
rno-miR-195-5p	105	32.8335	31.6053	31.2144	33.5415	36.1184	31.5317	33.6029	30.8846	31.4917	33.2607	31.6341	32.6416	ND
rno-miR-196a-5p	105	37.8719	34.8141	36.0796	36.8589	ND	35.1717	ND	36.2919	35.9685	ND	34.6663	37.0868	ND
rno-miR-196b-5p	105	34.4646	33.3065	33.2541	36.2124	35.4957	33.2093	35.1093	33.5863	35.2515	33.5682	34.8364	35.0553	ND
rno-miR-199a-3p	105	24.9473	24.1976	24.8029	26.163	26.0743	24.891	26.2669	24.579	24.2231	24.5484	24.2836	25.5916	ND
rno-miR-199a-5p	105	25.9033	24.7447	25.5351	27.591	27.0854	25.6845	27.4286	25.2813	24.7975	25.4414	24.8677	26.596	36.9589
rno-miR-19a-3p	105	29.426	28.9144	29.2048	30.1714	31.9992	29.4301	29.6542	29.0115	28.7227	28.7829	28.747	29.0359	ND
rno-miR-19b-3p	105	28.7603	27.9499	28.2191	29.125	30.8675	28.4797	28.7728	28.1639	27.5717	27.9124	27.883	28.4749	ND
rno-miR-200b-3p	105	ND	ND	ND	ND	ND	ND	ND	ND	ND	ND	ND	35.8333	ND
rno-miR-200c-3p	105	36.2688	35.7575	37.0862	ND	35.5145	35.2186	ND	ND	36.4107	34.809	ND	ND	ND
rno-miR-203a-3p	105	ND	37.104	ND	ND	36.8114	ND	35.761	ND	35.1165	ND	34.9267	ND	ND
rno-miR-204-5p	105	30.9897	30.5267	32.6016	32.6193	30.9599	33.599	34.0687	32.8746	30.6412	30.5015	30.5794	32.1708	ND
rno-miR-206-3p	105	35.9417	ND	35.0238	39.99	37.6602	37.7304	ND	36.732	38.1706	ND	36.8942	36.5047	38.0174
rno-miR-20a-5p	105	28.9575	29.1772	28.7373	29.1005	30.9127	29.0072	29.2855	28.4917	29.061	28.7117	28.8693	28.4807	ND
rno-miR-20b-3p	105	ND	ND	ND	ND	ND	ND	ND	ND	35.6813	ND	ND	ND	ND
rno-miR-210-3p	105	31.5086	29.4926	29.7843	31.177	32.5895	29.8052	31.6769	28.6421	29.2607	31.3184	29.2774	29.5738	ND
rno-miR-211-5p	105	33.4727	ND	33.7009	35.8268	36.1519	33.9373	34.6543	33.8063	35.1418	33.715	34.2789	33.6152	ND
rno-miR-212-3p	105	32.9475	32.394	32.542	ND	34.2072	32.3408	33.5954	31.6906	33.1315	32.2588	32.7227	32.498	ND
rno-miR-214-3p	105	24.685	23.7429	24.4411	25.8665	25.2288	24.6236	25.8465	24.1837	23.7675	24.2185	23.804	25.1809	37.7066
rno-miR-21-5p	105	22.394	22.3345	22.6484	24.1037	24.8122	22.8269	23.8147	22.2792	22.1816	22.0177	22.5532	23.0689	ND
rno-miR-216a-5p	105	ND	ND	ND	39.0869	ND	ND	ND	ND	ND	ND	ND	ND	ND
rno-miR-218a-5p	105	32.1475	29.961	29.8465	32.8244	33.9061	29.8403	32.1044	29.7521	29.8905	31.1729	30.6906	31.4044	ND
rno-miR-219-1-3p	105	ND	ND	ND	ND	36.6579	ND	ND	ND	35.8085	36.6369	38.9868	ND	ND
rno-miR-219-5p	105	33.1037	30.8742	31.511	34.4278	ND	31.638	35.9648	31.6294	30.8143	33.6763	30.8692	34.5095	ND
rno-miR-221-3p	105	25.6278	24.8852	25.437	26.575	26.1871	25.5485	27.0929	25.5728	24.8744	24.893	24.9855	25.9936	ND
rno-miR-222-3p	105	27.0223	26.4854	27.5467	28.3675	27.9372	27.5694	28.5504	27.5103	26.4821	26.6168	26.9157	27.8638	ND
rno-miR-223-3p	105	29.2623	39.5872	ND	28.2721	29.8087	ND	28.343	ND	ND	28.6763	ND	28.5488	ND
rno-miR-22-3p	105	26.18	25.8581	25.9279	26.6995	27.486	26.2137	26.6967	25.9754	26.0855	25.7879	25.9961	25.9453	ND
rno-miR-224-5p	105	32.7842	32.0786	32.2806	33.2612	33.8199	31.8448	33.8088	32.5003	32.6575	31.875	32.4982	33.7651	ND
rno-miR-23a-3p	105	24.4699	23.8014	24.0925	25.2456	25.3047	24.1805	25.7188	24.0742	23.9331	23.7904	23.9139	24.7039	ND
rno-miR-23b-3p	105	24.9496	24.0946	24.8186	26.4405	25.7621	24.9228	26.5365	24.8382	24.1686	24.4721	24.3641	25.7075	ND
rno-miR-24-3p	105	24.8243	23.5977	24.0243	25.5909	26.0425	24.0523	25.9582	23.9822	23.5965	24.1367	23.5931	24.6031	ND
rno-miR-25-3p	105	29.8309	29.8646	29.7665	30.026	31.0974	30.0031	30.1338	29.7055	29.7451	29.1523	30.0041	29.5236	ND
rno-miR-26a-5p	105	26.6809	25.6485	26.1329	27.889	28.0992	26.2332	27.7646	25.9234	25.6881	26.3275	25.959	27.127	37.9558
rno-miR-26b-5p	105	31.4819	30.2608	31.4745	33.5394	33.3628	31.1588	32.9885	30.7565	30.251	31.2087	30.78	32.0784	ND
rno-miR-27a-3p	105	28.3027	26.5873	27.4331	30.0879	ND	27.8419	ND	ND	26.2799	27.5178	27.2845	29.0856	ND
rno-miR-27b-3p	105	25.1074	23.8759	25.1788	27.0068	26.76	24.9854	27.2516	24.7805	23.9172	24.5051	24.2139	25.8716	ND
rno-miR-28-5p	105	30.1071	29.4919	29.446	30.8537	30.9986	29.6289	31.0102	29.3539	29.296	29.3395	29.1823	30.5111	ND
rno-miR-290	105	ND	ND	36.3124	34.9655	ND	ND	ND	ND	36.0704	ND	ND	ND	ND
rno-miR-291a-5p	105	ND	36.7247	37.5991	37.3843	ND	ND	ND	36.7225	35.8356	ND	37.0064	38.4539	ND
rno-miR-296-5p	105	ND	36.7662	35.5366	ND	ND	35.1515	ND	34.6579	35.7483	37.7798	36.1114	ND	ND
rno-miR-298-5p	105	35.532	37.1948	32.6481	37.3642	ND	33.4672	34.5854	34.3023	34.7579	34.8862	34.2886	33.9324	ND
rno-miR-29a-3p	105	27.689	25.9112	25.9201	28.2608	29.7179	26.4637	28.3379	25.9164	26.087	27.0127	26.0671	26.92	ND
rno-miR-29b-3p	105	31.0806	29.1966	28.7421	32.759	35.6257	29.1168	32.0247	28.8119	29.0675	31.2591	28.8321	30.321	ND
rno-miR-29c-3p	105	31.0853	28.9505	28.9223	32.2821	32.678	29.4763	31.9723	29.0694	28.884	30.5711	29.3298	30.2095	ND
rno-miR-300-3p	105	32.584	31.1197	32.2542	34.0448	34.4527	32.5347	33.8167	32.1325	31.1552	31.8703	31.8844	32.8328	ND
rno-miR-301a-3p	105	29.6661	27.8908	27.8969	30.6681	32.2833	27.8605	30.9431	27.8738	27.8973	29.1985	28.0039	29.8542	ND
rno-miR-301b-3p	105	35.1733	32.5302	32.8938	35.8295	36.6385	33.6242	36.4945	33.1502	33.3145	34.1164	34.2929	34.5804	ND
rno-miR-30a-5p	105	30.6547	29.5719	29.9004	32.1293	32.719	29.8258	32.0188	30.153	29.6874	30.1939	29.9189	31.0433	ND
rno-miR-30b-5p	105	28.7542	27.758	27.8108	28.9563	29.3594	28.0648	29.3556	27.7265	27.6844	27.9672	27.7918	28.7272	ND
rno-miR-30c-2-3p	105	34.6167	34.7778	35.0442	35.0265	36.0345	35.4804	35.8294	35.0262	34.8666	35.717	34.5178	36.874	ND
rno-miR-30c-5p	105	28.6408	27.2734	27.6834	29.1093	29.1818	27.8753	29.3679	27.5724	27.3615	27.8628	27.528	28.7621	ND
rno-miR-30d-5p	105	34.0594	32.5694	32.789	34.1576	34.2868	33.2559	34.7869	32.9973	32.3663	32.7754	33.6261	34.4607	ND
rno-miR-30e-5p	105	30.0913	28.583	28.8879	31.6375	32.1114	29.0325	30.7759	28.7703	28.6555	29.6417	28.78	30.5359	ND
rno-miR-31a-5p	105	25.3584	24.0162	23.774	25.7653	26.4728	23.9688	26.0035	23.7227	23.9366	24.5379	23.9036	24.876	ND
rno-miR-320-3p	105	27.9495	27.6852	28.4827	29.6181	28.8996	28.7137	29.4007	28.067	27.6958	27.8869	28.366	28.6132	ND
rno-miR-322-5p	105	26.2417	25.1485	27.4409	29.1798	28.2434	27.2892	29.1547	26.9808	25.1987	25.9994	25.4977	28.0914	ND
rno-miR-323-3p	105	35.682	34.1535	35.2997	35.4643	36.5286	34.0057	34.9302	34.928	34.5954	34.0281	34.8305	35.5892	ND
rno-miR-324-5p	105	30.0735	28.8889	28.6698	31.4562	33.1959	28.5706	31.0556	28.5529	28.9654	29.9351	28.6506	29.6274	ND
rno-miR-325-3p	105	ND	34.1515	34.3012	33.9837	ND	34.268	33.7778	34.6888	33.5399	32.7617	35.1837	34.0346	ND
rno-miR-32-5p	105	33.9	31.3305	32.488	34.9263	36.279	32.0202	33.6795	31.98	31.5079	33.1992	30.9442	33.5576	ND
rno-miR-326-3p	105	35.7174	ND	35.0356	35.6013	36.898	36.7758	34.9761	36.9467	36.6845	ND	34.5278	33.7474	ND
rno-miR-328a-3p	105	29.8958	29.1582	29.546	30.5814	30.5173	29.3274	31.2512	28.9731	29.0967	29.3785	29.2273	29.8646	ND
rno-miR-329-3p	105	32.2573	31.8632	32.7095	34.4782	32.8892	33.4921	34.2753	32.9343	32.2856	32.566	32.5407	34.0506	ND
rno-miR-330-5p	105	35.031	ND	35.3113	34.7368	37.4324	37.9027	35.7281	33.7475	33.7308	36.3122	34.116	37.1547	ND
rno-miR-331-3p	105	33.4472	32.3611	33.3402	35.0523	35.0803	33.7851	34.8394	32.6382	32.8145	33.2844	33.5231	34.6311	ND
rno-miR-335	105	35.083	35.8751	ND	37.4093	38.0123	37.7905	37.2619	ND	35.2286	35.159	36.6427	35.877	ND
rno-miR-33-5p	105	31.6624	30.1151	30.5287	33.7746	35.6003	30.3616	33.478	30.1451	29.1051	32.197	29.2494	32.3538	ND
rno-miR-337-3p	105	29.658	28.7858	30.051	31.7048	30.956	30.0377	31.9179	29.7978	29.0814	29.0613	29.1771	30.4787	ND
rno-miR-338-3p	105	ND	ND	ND	ND	ND	ND	34.4469	ND	ND	35.2311	ND	33.8624	ND
rno-miR-339-3p	105	33.8468	33.1722	32.9696	35.5215	35.3479	32.6893	ND	ND	32.8051	32.0134	32.8483	33.6597	ND
rno-miR-339-5p	105	33.0018	32.3243	32.687	34.31	33.7943	33.0468	34.0483	32.3354	31.6228	32.5171	ND	33.8269	ND
rno-miR-340-3p	105	35.547	34.1236	33.8572	ND	36.4614	34.4582	ND	36.0249	33.83	34.3196	34.5402	36.4432	ND
rno-miR-342-3p	105	30.7424	30.4819	30.6113	31.2097	32.2285	30.728	31.7797	30.5877	30.5126	29.9942	30.8361	31.0616	ND
rno-miR-342-5p	105	35.8115	35.7663	35.6366	ND	ND	39.1831	37.9153	36.5319	36.6713	37.6957	37.9515	37.5116	ND
rno-miR-345-5p	105	29.5167	28.5817	28.8872	30.5824	29.9406	28.966	30.1282	28.4543	28.7809	28.5353	28.8838	29.1526	ND
rno-miR-346	105	36.1711	ND	ND	ND	ND	ND	ND	ND	ND	ND	ND	ND	ND
rno-miR-34a-5p	105	27.5863	26.5099	26.7423	28.7472	29.5547	26.7862	28.8816	26.5918	26.5978	27.2306	26.5559	27.492	ND
rno-miR-34b-3p	105	31.6517	31.1531	30.9734	31.9628	31.6618	31.92	33.4963	31.5383	31.3373	30.6361	31.3036	32.1515	ND
rno-miR-34b-5p	105	32.6299	29.9991	29.9428	34.8308	36.4389	30.273	34.0548	29.8171	29.7327	31.9522	29.913	32.3449	ND
rno-miR-34c-5p	105	31.0354	29.284	29.7233	33.1456	33.5753	29.5232	32.6593	29.4555	29.1467	31.0268	29.5173	30.8952	ND
rno-miR-361-5p	105	29.9748	29.6957	29.538	30.5764	30.7958	29.8333	30.562	29.4994	29.5962	29.4664	29.5524	29.8209	36.0573
rno-miR-362-3p	105	32.0602	31.6126	31.1802	34.052	34.4373	31.6874	34.3169	31.2528	31.1789	32.2962	31.2713	32.6798	ND
rno-miR-362-5p	105	34.9906	33.6272	34.3169	36.1771	34.7448	34.3854	38.4811	33.8228	34.2181	33.6301	34.2203	33.9491	ND
rno-miR-365-3p	105	28.4708	27.3017	26.8586	28.003	29.5636	26.9693	28.5722	26.8562	27.3164	27.8521	27.3663	27.2379	ND
rno-miR-369-3p	105	33.6625	33.2417	34.3071	35.4808	36.0817	35.3587	36.5284	34.7316	33.7701	33.5344	34.4887	35.3558	ND
rno-miR-369-5p	105	31.8264	30.7825	31.7741	33.1199	32.3961	31.8889	33.0036	31.7026	30.2083	30.6627	30.8151	32.2194	ND
rno-miR-370-3p	105	31.767	30.0783	31.2099	32.9292	33.5066	31.0681	33.8268	31.4813	30.6626	31.4494	30.9507	32.6396	ND
rno-miR-374-5p	105	31.5855	30.8967	31.6172	33.0288	33.1999	32.105	33.012	31.6601	30.4623	31.2193	30.771	32.05	ND
rno-miR-375-3p	105	ND	ND	ND	ND	ND	ND	ND	ND	ND	ND	ND	35.8185	ND
rno-miR-376a-3p	105	29.2686	28.1403	28.9554	31.6286	32.8864	29.1067	31.8943	28.8538	27.8178	29.2105	28.0019	30.5296	ND
rno-miR-376b-3p	105	31.9719	30.8599	32.2598	33.8089	34.0237	32.1416	33.5778	31.8113	30.6644	31.4809	30.938	32.7827	ND
rno-miR-376c-3p	105	30.0693	29.1943	30.324	31.603	31.9165	30.3284	32.1625	30.6873	28.7405	29.2408	29.3562	30.7591	38.0482
rno-miR-377-3p	105	33.5034	32.7525	33.3594	35.0951	35.9372	32.9785	34.9653	34.1311	32.5418	32.5388	33.6963	33.7596	ND
rno-miR-378a-3p	105	32.9097	31.6488	31.8674	34.2926	34.0502	31.8727	32.9774	32.0598	32.1519	31.964	31.8503	31.5681	ND
rno-miR-379-5p	105	28.7753	26.8898	28.1451	30.5616	30.2596	28.1172	30.2137	27.8814	26.868	27.9028	27.321	29.2731	ND
rno-miR-380-5p	105	35.0609	33.5781	37.2033	36.4403	35.9778	35.7201	ND	35.1816	33.6751	36.2261	34.2508	37.036	ND
rno-miR-381-3p	105	ND	36.8085	ND	ND	ND	ND	ND	ND	ND	36.5744	37.2264	ND	ND
rno-miR-382-5p	105	30.5927	29.5564	30.4962	31.6919	30.8443	30.318	31.6235	30.1233	29.205	29.2198	29.6613	30.6037	ND
rno-miR-384-3p	105	ND	35.7376	ND	ND	ND	ND	ND	35.9026	36.7365	37.0794	36.0936	ND	ND
rno-miR-384-5p	105	ND	34.8503	35.5731	36.5276	36.2797	36.4678	35.7851	ND	36.6567	35.5767	36.089	ND	ND
rno-miR-410-3p	105	30.6794	30.3588	31.7062	32.0073	32.0821	31.0804	32.2147	31.5106	30.0917	29.9407	30.4724	31.2271	ND
rno-miR-411-5p	105	27.9733	27.0972	28.0278	30.2364	30.0031	28.288	29.8136	27.9581	27.0674	27.6791	26.9991	29.1947	ND
rno-miR-421-5p	105	35.7402	34.103	35.6521	37.7062	36.2587	34.0945	35.7851	34.3364	35.5096	35.9831	33.7914	34.6485	ND
rno-miR-423-3p	105	30.5332	29.7382	29.4714	30.6287	31.2627	29.9046	31.3774	30.0396	29.627	30.0368	29.7053	29.8129	ND
rno-miR-425-5p	105	31.2937	30.8384	31.0086	31.7885	32.6602	31.4981	31.7252	31.5126	31.0576	30.2554	31.1882	31.021	ND
rno-miR-429	105	ND	ND	ND	ND	38.8454	ND	ND	35.4377	ND	ND	36.798	ND	ND
rno-miR-431	105	29.5061	28.4773	29.6751	31.1886	30.5241	29.5812	31.1445	29.5084	28.3703	28.8989	28.5762	30.1094	ND
rno-miR-433-3p	105	32.2059	31.102	31.8969	33.606	32.7833	31.7286	33.2679	31.9961	31.1985	31.7099	31.4398	32.1161	ND
rno-miR-434-3p	105	26.8508	26.8309	27.7091	28.5619	27.6694	27.6624	28.6956	27.7221	26.8191	26.4525	26.8044	28.1141	ND
rno-miR-449a-5p	105	34.665	33.7512	33.4709	36.2222	36.5609	32.9838	36.7501	32.9007	33.8479	34.9912	34.2934	34.5608	ND
rno-miR-449c-5p	105	ND	34.8382	35.0418	ND	ND	ND	ND	36.7014	ND	ND	35.9272	ND	ND
rno-miR-450a-5p	105	27.5029	26.2289	28.5319	30.1705	28.1286	28.8577	30.1233	28.3134	26.1611	26.5566	26.7607	29.2393	ND
rno-miR-451-5p	105	28.1735	38.6635	ND	27.5633	29.4668	ND	27.8835	ND	ND	27.6594	ND	27.3154	ND
rno-miR-455-5p	105	33.7943	32.546	33.2158	34.7131	36.3989	32.8819	35.1836	33.1926	32.3237	32.7918	32.1911	33.9907	ND
rno-miR-484	105	32.2838	31.854	32.3603	34.2816	34.8908	ND	33.8733	32.6593	31.8486	32.5032	32.1055	33.6849	ND
rno-miR-487b-3p	105	31.0862	30.5026	31.3528	32.145	31.8718	31.1638	32.3642	31.2448	30.6778	30.1376	30.6321	31.7173	ND
rno-miR-490-3p	105	32.9999	32.8018	32.9308	32.8225	33.3052	32.8421	33.0526	32.7284	33.1858	33.0515	33.3158	32.1921	33.1262
rno-miR-493-3p	105	33.1408	32.2727	33.6866	36.1875	36.0127	33.8542	34.8484	33.6651	32.594	32.7564	32.9456	34.6436	ND
rno-miR-495	105	28.6834	28.5854	28.9919	30.0352	29.7854	29.0992	30.0391	29.1782	28.5806	28.2231	28.7165	29.0495	ND
rno-miR-497-5p	105	32.8245	31.2966	30.6302	32.0937	33.4644	30.6596	32.4837	30.5624	31.7174	32.0379	31.5819	31.175	ND
rno-miR-499-5p	105	36.1452	34.8502	37.4852	37.8433	ND	34.6977	39.5634	34.9613	34.5957	34.7412	35.5239	36.9755	ND
rno-miR-500-3p	105	33.4453	32.8577	32.6856	34.6863	35.5111	33.2063	35.5724	32.8849	33.8944	32.6631	33.1543	32.7699	ND
rno-miR-503-5p	105	30.0967	27.8292	30.3074	34.6594	34.3112	31.0033	34.9333	30.371	27.9688	29.6178	28.2511	35.3174	ND
rno-miR-505-3p	105	34.4543	33.9914	35.0226	35.5658	35.7654	34.9699	35.8091	34.5387	33.8072	33.8171	34.7156	34.8909	ND
rno-miR-539-5p	105	30.2904	29.6321	30.727	31.7351	30.9742	30.3252	31.8727	30.701	29.6762	29.6942	29.6735	31.5791	ND
rno-miR-540-5p	105	ND	36.8816	35.2872	ND	35.1747	36.579	ND	36.4668	35.8157	35.6364	34.2913	ND	ND
rno-miR-541-5p	105	29.8242	28.6078	29.3575	31.5031	30.443	29.4593	31.3265	29.2847	28.5862	28.8578	28.5869	30.3296	ND
rno-miR-542-5p	105	31.5836	30.6053	32.537	33.9922	32.923	31.976	33.3039	32.1342	30.5214	30.983	30.2351	32.4876	ND
rno-miR-582-5p	105	34.7649	34.7511	32.7956	33.7462	35.1925	32.9507	34.9146	32.6043	34.1282	35.0927	34.5239	33.7553	ND
rno-miR-592	105	ND	35.7512	35.819	36.2159	ND	35.0835	38.0204	34.7015	ND	ND	ND	36.9409	ND
rno-miR-598-3p	105	34.8549	35.174	34.7628	35.9723	36.7666	35.2518	36.9208	34.0717	34.8405	ND	35.1656	34.7242	ND
rno-miR-598-5p	105	ND	ND	ND	ND	ND	36.4772	ND	ND	ND	ND	ND	ND	ND
rno-miR-628	105	ND	ND	ND	ND	ND	ND	ND	ND	ND	35.9313	ND	ND	ND
rno-miR-652-3p	105	30.1223	29.3189	29.6487	30.8565	31.2576	29.7496	31.3128	29.504	29.2031	29.3439	29.5316	30.5062	ND
rno-miR-668	105	33.6889	33.091	32.859	35.162	33.8348	34.0319	38.3181	35.8252	32.4704	32.7888	33.5806	32.7729	ND
rno-miR-672-5p	105	32.2574	31.6062	32.9291	36.9721	32.5369	32.7622	33.9722	32.916	31.4967	31.1724	31.6119	32.8491	ND
rno-miR-708-5p	105	32.5144	32.8473	33.5286	35.6513	35.2623	34.0699	33.8915	32.3287	32.2635	32.3601	32.2935	33.6909	ND
rno-miR-760-3p	105	ND	35.7716	34.242	35.6152	35.486	34.7868	35.8258	35.9275	39.3927	34.0556	ND	34.7604	ND
rno-miR-7a-5p	105	34.5085	32.5445	31.9593	34.7245	34.7666	32.322	34.304	32.4405	32.3453	33.4472	32.2521	33.0406	ND
rno-miR-874-3p	105	34.5242	33.5885	34.8894	34.7804	34.1275	33.0574	ND	32.8589	32.9776	33.2525	33.2461	33.5295	ND
rno-miR-877	105	35.8468	34.5292	34.5216	35.111	36.2551	34.7212	36.4522	35.8602	35.0206	34.3569	34.1559	33.9552	ND
rno-miR-92b-3p	105	ND	ND	ND	37.4965	37.1849	36.8548	ND	ND	ND	ND	35.8054	38.3737	ND
rno-miR-93-5p	105	29.2088	29.2497	28.8784	29.8419	30.7226	29.1896	29.4514	28.7747	28.944	28.837	28.9926	29.0437	ND
rno-miR-96-5p	105	ND	ND	36.5398	ND	ND	ND	ND	35.4925	37.3448	36.5569	35.8367	ND	ND
rno-miR-98-5p	105	31.983	30.5989	30.0049	32.5422	33.2278	30.4282	31.9414	30.0784	30.4219	31.0766	30.217	31.5519	ND
rno-miR-99a-5p	105	27.5509	27.2859	27.5002	28.5777	28.2478	27.5885	28.8568	27.5013	27.2021	26.9384	27.7058	28.0032	ND
rno-miR-99b-5p	105	27.196	26.8966	27.3629	28.0632	27.4988	27.1441	28.3408	26.8481	26.6351	26.3745	26.7245	27.1923	ND
rno-miR-9a-3p	105	ND	ND	39.2281	ND	ND	ND	ND	ND	ND	38.1192	39.0463	ND	ND
rno-miR-9a-5p	105	ND	37.9248	38.4611	ND	37.4548	ND	37.1698	ND	ND	37.1982	ND	ND	ND
RNU1A1	105	25.4928	23.0516	22.803	25.6323	25.3588	22.3462	25.7487	22.0899	22.9454	25.0688	23.3434	25.1564	ND
RNU5G	105	27.7643	24.742	24.8688	28.839	27.6719	24.822	28.9225	24.7378	24.8155	27.3128	24.9772	28.3157	ND
UniSp3 IPC	105	20.8486	20.9964	20.9931	20.7664	20.7762	20.7988	20.786	20.597	20.807	20.8826	20.7394	20.6849	20.7874
UniSp6 CP	105	21.8399	21.0909	21.374	21.9324	22.8888	21.9222	22.7409	21.7656	20.7638	21.7742	22.5378	22.3643	22.001
